# Supplementary material for: Nonpharmacological intervention therapies for dementia: potential break-even intervention price and savings for selected risk factors in the European healthcare system
Source: BMC Public Health. 2024 May 13;24:1293. doi: 10.1186/s12889-024-18773-7 (PMC11089801; doi:10.1186/s12889-024-18773-7)
Supplement: Supplementary file 1 — Supplementary Material 1 [file 12889_2024_18773_MOESM1_ESM.xlsx]

## Sheet: Alzheimer disease expenditures
	Country	Number of inhabitants	Severity	Direct health care costs	Direct non-medical costs	Indirect costs	Total Yearly costs	Study publication year	LCI NACE rev. 2 cat Q healthcare wage adjustment [http://appsso.eurostat.ec.europa.eu/nui/submitViewTableAction.do; data: Labour cost for LCI]	Direct health care costs	Direct non-medical costs	Indirect costs	Total yearly adjusted costs (2021Q1)
	Czech Republic	10693939	Mild	2306	1156	11412	14874	2017	1.095	2525.07	1265.82	12496.1	16287
			Moderate	2492	292	22470	25254			2728.74	319.74	24604.6	27653.1
			Severe	3274.8	1003.2	25867	30145			3585.91	1098.5	28324.4	33008.8
	France	67848156	Mild	5070.24	6277.44	12796.3	24144	2012	1.149	5825.71	7212.78	14703	27741.5
			Moderate	6274.8	7768.8	15836.4	29880			7209.75	8926.35	18196	34332.1
			Severe	9986.76	12364.6	25204.7	47556			11474.8	14206.9	28960.2	54641.8
	Italy	59641488	Mild	2520	3240	16440	22200	2017	0.811	2043.72	2627.64	13332.8	18004.2
			Moderate	1560	2388	14796	18744			1265.16	1936.67	11999.6	15201.4
			Severe	1272	4788	26676	32736			1031.59	3883.07	21634.2	26548.9
	Austria	8862653	Mild	3534	4452.84	33157	41143.8	2020	1.008	3562.27	4488.46	33422.3	41473
			Moderate	3534	4452.84	40299	48285.8			3562.27	4488.46	40621.4	48672.1
			Severe	3534	4452.84	51896	59882.8			3562.27	4488.46	52311.2	60361.9
	Greece	10394719	Mild	895.284	1692.39	9552.33	12140	2013	0.93	832.614	1573.92	8883.66	11290.2
			Moderate	1012.91	1914.74	10807.3	13735			942.006	1780.71	10050.8	12773.5
			Severe	1671.61	3159.92	17835.5	22667			1554.6	2938.73	16587	21080.3
	Great Britain	66040200	Mild	1812.4	3426.05	19337.6	24576	2013	1.217	2205.69	4169.5	23533.8	29909
			Moderate	2229.21	4213.97	23784.8	30228			2712.95	5128.4	28946.1	36787.5
			Severe	3538.95	6689.82	37759.2	47988			4306.9	8141.52	45953	58401.4
	Sweden	10182291	Mild	920.357	1739.79	9819.85	12480	2011	1.268	1167.01	2206.05	12451.6	15824.6
			Moderate	1156.64	2186.45	12340.9	15684			1466.62	2772.41	15648.3	19887.3
			Severe	1550.45	2930.88	16542.7	21024			1965.97	3716.35	20976.1	26658.4
	Spain	48958159	Mild	1339.83	2532.73	14295.4	18168	2017	0.943	1263.46	2388.37	13480.6	17132.4
			Moderate	1842.48	3482.92	19658.6	24984			1737.46	3284.4	18538.1	23559.9
			Severe	2493.81	4714.16	26608	33816			2351.67	4445.45	25091.4	31888.5
	Germany	82358185	Mild	1609.74	3042.96	17175.3	21828	2016	1.004	1616.18	3055.13	17244	21915.3
			Moderate	2822.13	5334.8	30111.1	38268			2833.42	5356.13	30231.5	38421.1
			Severe	4948.69	9354.71	52800.6	67104			4968.49	9392.13	53011.8	67372.4
	Population weighted average for EU	364979790	Mild	2566.97	3786.86	16647.7	23001.5
			Moderate	3144.51	4799.39	22319.6	30263.5
			Severe	4808.27	7792.88	35719.3	48320.5
	References:
	Braun, A., Kurzmann, P., Höfler, M., Haber, G., & Auer, S. (2020). Cost of care for persons with dementia: Using a discrete-time Markov chain approach with administrative and clinical data from the dementia service Centres in Austria. Health Economics Review, 10(1), 29. https://doi.org/10.1186/s13561-020-00285-w
	Bruno, G., Mancini, M., Bruti, G., Dell’Agnello, G., & Reed, C. (2017). COSTS AND RESOURCE USE ASSOCIATED WITH ALZHEIMER’S DISEASE IN ITALY: RESULTS FROM AN OBSERVATIONAL STUDY. The Journal Of Prevention of Alzheimer’s Disease, 1–10. https://doi.org/10.14283/jpad.2017.31
	Gustavsson, A., Brinck, P., Bergvall, N., Kolasa, K., Wimo, A., Winblad, B., & Jönsson, L. (2011). Predictors of costs of care in Alzheimer’s disease: A multinational sample of 1222 patients. Alzheimer’s & Dementia, 7(3), 318–327. https://doi.org/10.1016/j.jalz.2010.09.001
	Holmerová, I., Hort, J., Rusina, R., Wimo, A., & Šteffl, M. (2017). Costs of dementia in the Czech Republic. The European Journal of Health Economics, 18(8), 979–986. https://doi.org/10.1007/s10198-016-0842-x
	Michalowsky, B., Thyrian, J. R., Eichler, T., Hertel, J., Wucherer, D., Flessa, S., & Hoffmann, W. (2015). Economic Analysis of Formal Care, Informal Care, and Productivity Losses in Primary Care Patients who Screened Positive for Dementia in Germany. Journal of Alzheimer’s Disease, 50(1), 47–59. https://doi.org/10.3233/JAD-150600
	Olazarán, J., Agüera-Ortiz, L., Argimón, J. M., Reed, C., Ciudad, A., Andrade, P., & Dilla, T. (2017). Costs and quality of life in community-dwelling patients with Alzheimer’s disease in Spain: Results from the GERAS II observational study. International Psychogeriatrics, 29(12), 2081–2093. https://doi.org/10.1017/S1041610217001211
	Rapp, T., Andrieu, S., Molinier, L., Grand, A., Cantet, C., Mullins, C. D., & Vellas, B. (2012). Exploring the Relationship between Alzheimer’s Disease Severity and Longitudinal Costs. Value in Health, 15(3), 412–419. https://doi.org/10.1016/j.jval.2012.02.003
	Reese, J. P., Heßmann, P., Seeberg, G., Henkel, D., Hirzmann, P., Rieke, J., Baum, E., Dannhoff, F., Müller, M. J., Jessen, F., Geldsetzer, M.-B., & Dodel, R. (2011). Cost and Care of Patients with Alzheimer’s Disease: Clinical Predictors in German Health Care Settings. Journal of Alzheimer’s Disease, 27(4), 723–736. https://doi.org/10.3233/JAD-2011-110539
	Wimo, A., Reed, C. C., Dodel, R., Belger, M., Jones, R. W., Happich, M., Argimon, J. M., Bruno, G., Novick, D., Vellas, B., & Haro, J. M. (2013). The GERAS Study: A Prospective Observational Study of Costs and Resource Use in Community Dwellers with Alzheimer’s Disease in Three European Countries – Study Design and Baseline Findings. Journal of Alzheimer’s Disease, 36(2), 385–399. https://doi.org…

## Sheet: Parkinson disease expenditures
	Country	Number of inhabitants	Severity	Direct health care costs	Direct non-medical costs	Indirect costs	Total Yearly costs	Study publication year	LCI NACE rev. 2 cat Q healthcare wage adjustment [http://appsso.eurostat.ec.europa.eu/nui/submitViewTableAction.do; data: Labour cost for LCI]	Direct health care costs	Direct non-medical costs	Indirect costs	Total yearly adjusted costs (2021Q1)
	Czech Republic	10693939	HY1	844.334	295.825	1959.84	3100	2011	1.179	995.47	348.778	2310.65	3654.9
			HY3	1906.56	667.992	4425.45	7000			2247.83	787.563	5217.6	8253
			HY5	3731.41	1307.36	8661.23	13700			4399.33	1541.37	10211.6	16152.3
	Finland	5631751	HY1	2544.17	891.388	5905.45	9341	1999	1.433	3645.8	1277.36	8462.5	13385.7
			HY3	3148.6	1103.16	7308.43	11560.2			4511.94	1580.83	10473	16565.8
			HY5	5011.21	1755.75	11631.9	18398.8			7181.06	2515.99	16668.4	26365.5
	Italy	59641488	HY1	1988.27	696.62	4615.11	7300	2011	0.803	1596.58	559.386	3705.93	5861.9
			HY3	2805.37	982.903	6511.73	10300			2252.71	789.271	5228.92	8270.9
			HY5	4303.38	1507.75	9988.87	15800			3455.61	1210.73	8021.06	12687.4
	Austria	8862653	HY1	1688.67	591.65	3919.68	6200	2011	1.113	1879.49	658.507	4362.61	6900.6
			HY3	2587.48	906.561	6005.96	9500			2879.86	1009	6684.64	10573.5
			HY5	3758.65	1316.9	8724.45	13800			4183.38	1465.71	9710.32	15359.4
	Portugal	10276617	HY1	272.366	95.4274	632.207	1000	2011	0.941	256.296	89.7972	594.907	941
			HY3	1034.99	362.624	2402.39	3800			973.926	341.229	2260.64	3575.8
			HY5	762.624	267.197	1770.18	2800			717.629	251.432	1665.74	2634.8
	Great Britain	66040200	HY1	1289.92	451.944	2994.13	4736	2007	1.312	1692.38	592.951	3928.3	6213.63
			HY3	2684.71	940.628	6231.66	9857			3522.34	1234.1	8175.94	12932.4
			HY5	7970.79	2792.68	18501.5	29265			10457.7	3664	24274	38395.7
	Sweden	10182291	HY1	464.145	162.62	1077.36	1704.12	2002	1.359	630.773	221.001	1464.13	2315.9
			HY3	720.637	252.486	1672.72	2645.84			979.345	343.128	2273.22	3595.7
			HY5	1083.48	379.614	2514.94	3978.04			1472.45	515.895	3417.81	5406.15
	Germany	82358185	HY1	1715.9	601.193	3982.9	6300	2011	1.127	1933.82	677.544	4488.73	7100.1
			HY3	2778.13	973.36	6448.51	10200			3130.95	1096.98	7267.47	11495.4
			HY5	4848.11	1698.61	11253.3	17800			5463.82	1914.33	12682.4	20060.6
	Population weighted average for EU	253687124	HY1	1667.98	584.402	3871.67	6124.05
			HY3	2837.29	994.086	6585.82	10417.2
			HY5	5887.75	2062.86	13666.5	21617.1
			HY1	1667.98	584.402	3871.67	6124.05
			HY2	2252.63	789.244	5228.74	8270.62
			HY3	2837.29	994.086	6585.82	10417.2
			HY4	4362.52	1528.47	10126.1	16017.1
			HY5	5887.75	2062.86	13666.5	21617.1
	References:
	Findley, L., Aujla, M., Bain, P. G., Baker, M., Beech, C., Bowman, C., Holmes, J., Kingdom, W. K., MacMahon, D. G., Peto, V., & Playfer, J. R. (2003). Direct economic impact of Parkinson’s disease: A research survey in the United Kingdom. Movement Disorders, 18(10), 1139–1145. https://doi.org/10.1002/mds.10507
	Hagell, P., Nordling, S., Reimer, J., Grabowski, M., & Persson, U. (2002). Resource use and costs in a Swedish cohort of patients with Parkinson’s disease. Movement Disorders: Official Journal of the Movement Disorder Society, 17(6), 1213–1220. https://doi.org/10.1002/mds.10262
	Keränen, T., Kaakkola, S., Sotaniemi, K., Laulumaa, V., Haapaniemi, T., Jolma, T., Kola, H., Ylikoski, A., Satomaa, O., Kovanen, J., Taimela, E., Haapaniemi, H., Turunen, H., & Takala, A. (2003). Economic burden and quality of life impairment increase with severity of PD. Parkinsonism & Related Disorders, 9(3), 163–168. https://doi.org/10.1016/S1353-8020(02)00097-4
	Lindgren, P., von Campenhausen, S., Spottke, E., Siebert, U., & Dodel, R. (2005). Cost of Parkinson’s disease in Europe. European Journal of Neurology, 12(s1), 68–73. https://doi.org/10.1111/j.1468-1331.2005.01197.x
	McCrone, P., Allcock, L. M., & Burn, D. J. (2007). Predicting the cost of Parkinson’s disease. Movement Disorders, 22(6), 804–812. https://doi.org/10.1002/mds.21360
	von Campenhausen, S., Winter, Y., Rodrigues e Silva, A., Sampaio, C., Ruzicka, E., Barone, P., Poewe, W., Guekht, A., Mateus, C., Pfeiffer, K.-P., Berger, K., Skoupa, J., Bötzel, K., Geiger-Gritsch, S., Siebert, U., Balzer-Geldsetzer, M., Oertel, W. H., Dodel, R., & Reese, J. P. (2011). Costs of illness and care in Parkinson’s Disease: An evaluation in six countries. European Neuropsychopharmacol…
	Winter, Y., von Campenhausen, S., Brozova, H., Skoupa, J., Reese, J. P., Bötzel, K., Eggert, K., Oertel, W. H., Dodel, R., & Ruzicka, E. (2010). Costs of Parkinson’s disease in Eastern Europe: A Czech cohort study. Parkinsonism & Related Disorders, 16(1), 51–56. https://doi.org/10.1016/j.parkreldis.2009.07.005

## Sheet: Amyotrophic lateral sclerosis e
	Country	Number of inhabitants	Direct health care costs	Direct non-medical costs	Indirect costs	Total Yearly costs	Study publication year	LCI NACE rev. 2 cat Q healthcare wage adjustment [http://appsso.eurostat.ec.europa.eu/nui/submitViewTableAction.do; data: Labour cost for LCI]	Direct health care costs	Direct non-medical costs	Indirect costs	Total yearly adjusted costs (2021Q1)
	Spain	48958159	9457.56	11709.4	23869.1	45036	2009	0.926	8757.7	10842.9	22102.8	41703.3
	Greece	10394719	2362.71	2925.26	5963.03	11251	2015	0.905	2138.25	2647.36	5396.54	10182.2
	Netherlands	17400000	7147.67	6768	10892.3	24808	2009	1.236	8834.52	8365.25	13462.9	30662.7
	Germany	82358185	28087	38412	11757	78256	2020	1	28087	38412	11757	78256
	Population weighted average for EU	159111063	18338.8	24306.7	14711.4	57356.9
	References:
	Athanasakis, K., Kyriopoulos, I.-I., Sideris, M., Rentzos, M., Evdokimidis, J., & Kyriopoulos, J. (2015). Investigating the economic burden of ALS in Greece: A cost-of-illness approach. Amyotrophic Lateral Sclerosis and Frontotemporal Degeneration, 16(1–2), 63–64. https://doi.org/10.3109/21678421.2014.932384
	Darbà, J. (2019). Current status and direct medical cost of amyotrophic lateral sclerosis in the region of Catalonia: A population-based analysis. PLOS ONE, 14(10), e0223772. https://doi.org/10.1371/journal.pone.0223772
	López-Bastida, J., Perestelo-Pérez, L., Montón-Álvarez, F., Serrano-Aguilar, P., & Alfonso-Sanchez, J. L. (2009). Social economic costs and health-related quality of life in patients with amyotrophic lateral sclerosis in Spain. Amyotrophic Lateral Sclerosis, 10(4), 237–243. https://doi.org/10.1080/17482960802430781
	Schepelmann, K., Winter, Y., Spottke, A. E., Claus, D., Grothe, C., Schröder, R., Heuss, D., Vielhaber, S., Mylius, V., Kiefer, R., Schrank, B., Oertel, W. H., & Dodel, R. (2010). Socioeconomic burden of amyotrophic lateral sclerosis, myasthenia gravis and facioscapulohumeral muscular dystrophy. Journal of Neurology, 257(1), 15–23. https://doi.org/10.1007/s00415-009-5256-6
	Schönfelder, E., Osmanovic, A., Müschen, L. H., Petri, S., & Schreiber-Katz, O. (2020). Costs of illness in amyotrophic lateral sclerosis (ALS): A cross-sectional survey in Germany. Orphanet Journal of Rare Diseases, 15(1), 149. https://doi.org/10.1186/s13023-020-01413-9
	Steen, I. V. D., Berg, J.-P. V. D., Buskens, E., Lindeman, E., & Van Den Berg, L. H. (2009). The costs of amyotrophic lateral sclerosis, according to type of care. Amyotrophic Lateral Sclerosis, 10(1), 27–34. https://doi.org/10.1080/17482960802103131

## Sheet: Vascular disease expenditures
	Country	Number of inhabitants	Direct health care costs	Direct non-medical costs	Indirect costs	Total Yearly costs	Study publication year	LCI NACE rev. 2 cat Q healthcare wage adjustment [http://appsso.eurostat.ec.europa.eu/nui/submitViewTableAction.do; data: Labour cost for LCI]	Direct health care costs	Direct non-medical costs	Indirect costs	Total yearly adjusted costs (2021Q1)
	Spain	48958159	1144.75	1417.31	2889.13	5451	2019	0.888	1016.54	1258.57	2565.55	4840.49
	References:
	Ramos–Estebanez, C., Moral–Arce, I., Rojo, F., Gonzalez–Macias, J., & Hernandez, J. L. (2012). Vascular Cognitive Impairment and Dementia Expenditures: 7–Year Inpatient Cost Description in Community Dwellers. Postgraduate Medicine, 124(5), 91–100. https://doi.org/10.3810/pgm.2012.09.2597
