# Supplementary material for: Nonpharmacological intervention therapies for dementia: potential break-even intervention price and savings for selected risk factors in the European healthcare system
Source: BMC Public Health. 2024 May 13;24:1293. doi: 10.1186/s12889-024-18773-7 (PMC11089801; doi:10.1186/s12889-024-18773-7)
Supplement: Supplementary file 2 — Supplementary Material 2 [file 12889_2024_18773_MOESM2_ESM.xlsx]

## Sheet: AD
	Direct medical	Direct nonmedical	Indirect	Direct total
2019	180194193	714425774	3213135456	894619967
2020	198303175	788029290	3547367035	986332465
2021	214798079	855202334	3852648893	1070000413
2022	230060492	917405343	4135388392	1147465835
2023	244298926	975427754	4399068342	1219726680
2024	257735139	1030135713	4647577188	1287870852
2025	270668626	1082723280	4886316660	1353391906
2026	283275540	1133903865	5118531818	1417179405
2027	295665393	1184127912	5346284425	1479793305
2028	307989452	1234012931	5572390817	1542002383
2029	320182896	1283314573	5795771135	1603497469
2030	332113412	1331515904	6014112093	1663629316
2031	343711267	1378346077	6226209678	1722057344
2032	354903360	1423519389	6430788793	1778422749
2033	365595098	1466663991	6626181743	1832259089
2034	375741679	1507604768	6811604940	1883346447
2035	385253182	1545985609	6985451859	1931238791
2036	394071648	1581575663	7146677322	1975647311
2037	402201550	1614392416	7295355901	2016593966
2038	409720543	1644745722	7432881929	2054466265
2039	416655405	1672743866	7559739127	2089399271
2040	422984113	1698301161	7675537454	2121285274
2041	428813737	1721846631	7782214712	2150660368
2042	434272545	1743895504	7882100161	2178168049
2043	439528418	1765121909	7978242116	2204650327
2044	444727393	1786115204	8073308663	2230842597
2045	449948376	1807197178	8168760293	2257145554
2046	455404800	1829224199	8268471753	2284628999
2047	461309929	1853053642	8376322863	2314363571
2048	467797280	1879226572	8494766727	2347023852
2049	475004954	1908299426	8626324170	2383304380
2050	478227364	1921008171	8683443278	2399235535

## Sheet: VAD
	Direct healthcare	Direct non-medical	Indirect	Direct total
2019	15174363	49031600	99966332	64205963
2020	20009862	64656125	131821838	84665987
2021	24556950	79348738	161777349	103905688
2022	28850945	93223548	190065511	122074493
2023	32908238	106333526	216794323	139241764
2024	36740182	118715353	242038572	155455535
2025	40367302	130435353	265933476	170802655
2026	43810170	141559991	288614548	185370161
2027	47084618	152140429	310186097	199225047
2028	50213720	162251227	330800138	212464947
2029	53209199	171930258	350533885	225139457
2030	56065672	181160129	369351879	237225801
2031	58773438	189909499	387190221	248682937
2032	61324681	198153106	403997406	259477787
2033	63713630	205872311	419735432	269585941
2034	65941808	213072027	434414317	279013835
2035	68012544	219763017	448056003	287775561
2036	69930714	225961033	460692608	295891747
2037	71707667	231702748	472398898	303410415
2038	73366156	237061679	483324763	310427835
2039	74930119	242115176	493627907	317045295
2040	76412771	246905939	503395383	323318710
2041	77826941	251475423	512711713	329302364
2042	79186612	255868811	521669016	335055423
2043	80509054	260141904	530381059	340650958
2044	81811553	264350555	538961717	346162108
2045	83100693	268516041	547454370	351616734
2046	84386710	272671437	555926451	357058147
2047	85688403	276877482	564501796	362565885
2048	87023484	281191415	573297106	368214899
2049	88407225	285662578	582412976	374069803
2050	89151695	288068119	587317427	377219814

## Sheet: PD
	Direct medical	Direct non-medical	Indirect	Direct total
2019	34059765	31149538	206415481	65209303
2020	35165056	32160448	213114007	67325504
2021	36255107	33157406	219720168	69412513
2022	37357056	34165239	226398424	71522295
2023	38482055	35194151	233216367	73676206
2024	39625958	36240350	240148877	75866308
2025	40772219	37288707	247095680	78060926
2026	41916287	38335061	254029200	80251348
2027	43045995	39368285	260875692	82414280
2028	44154337	40381973	267592703	84536310
2029	45228376	41364291	274101822	86592667
2030	46246976	42295909	280274960	88542885
2031	47213812	43180185	286134380	90393997
2032	48134681	44022420	291715223	92157101
2033	49007607	44820804	297005508	93828411
2034	49844134	45585890	302075185	95430024
2035	50651320	46324133	306967040	96975453
2036	51426908	47033473	311667380	98460381
2037	52173076	47715903	316189415	99888979
2038	52897409	48378362	320579112	101275771
2039	53598349	49019425	324827036	102617774
2040	54291584	49653441	329028267	103945025
2041	54979015	50282150	333194324	105261165
2042	55659739	50904724	337319728	106564463
2043	56348242	51534415	341492287	107882657
2044	57038674	52165869	345676535	109204543
2045	57741669	52808812	349936919	110550481
2046	58465303	53470630	354322383	111935933
2047	59215595	54156831	358869402	113372426
2048	59991828	54866757	363573628	114858585
2049	60791789	55598388	368421663	116390177
2050	61255156	56022179	371229804	117277335

## Sheet: ALS
	Direct medical	Direct non-medical	Indirect	Direct total
2019	23776906	82283410	49799286	106060316
2020	28224880	97676264	59115297	125901144
2021	32578812	112743672	68234342	145322484
2022	36836163	127476850	77151106	164313013
2023	40986052	141838138	85842796	182824190
2024	45016011	155784392	94283301	200800403
2025	48919935	169294484	102459833	218214419
2026	52691652	182347055	110359466	235038707
2027	56322517	194912186	117964091	251234703
2028	59810825	206983978	125270141	266794803
2029	63158994	218570801	132282678	281729795
2030	66372733	229692405	139013657	296065138
2031	69445671	240326750	145449739	309772421
2032	72355765	250397550	151544755	322753315
2033	75103251	259905622	157299198	335008873
2034	77692606	268866458	162722445	346559064
2035	80133548	277313689	167834849	357447237
2036	82426742	285249619	172637806	367676361
2037	84578752	292696957	177145058	377275709
2038	86604320	299706727	181387487	386311047
2039	88525220	306354278	185410696	394879498
2040	90360341	312704980	189254246	403065321
2041	92117759	318786778	192935051	410904537
2042	93805521	324627522	196469967	418433043
2043	95431942	330255987	199876407	425687929
2044	97009974	335716993	203181498	432726967
2045	98547641	341038310	206402048	439585951
2046	100043828	346216083	209535722	446259911
2047	101499809	351254714	212585185	452754523
2048	102915847	356155118	215550991	459070965
2049	104285083	360893556	218418772	465178639
2050	105142171	363859634	220213892	469001805
