# Supplementary material for: Nonpharmacological intervention therapies for dementia: potential break-even intervention price and savings for selected risk factors in the European healthcare system
Source: BMC Public Health. 2024 May 13;24:1293. doi: 10.1186/s12889-024-18773-7 (PMC11089801; doi:10.1186/s12889-024-18773-7)
Supplement: Supplementary file 3 — Supplementary Material 3 [file 12889_2024_18773_MOESM3_ESM.xlsx]

## Sheet: AD
R	1.8	1.9	1.95	2	2.05	2.1	2.2
2019	8249527	8231204	8222315	8213600	8205052	8196666	8180358
2020	8646667	8595652	8570902	8546633	8522827	8499469	8454035
2021	9006950	8928512	8890463	8853155	8816562	8780658	8710822
2022	9347230	9246084	9197032	9148942	9101779	9055509	8965521
2023	9670804	9550829	9492663	9435647	9379739	9324897	9218262
2024	9981752	9846128	9780394	9715972	9652813	9590869	9470452
2025	10283131	10134458	10062418	9991830	9922636	9854787	9722921
2026	10578101	10418496	10341178	10265430	10191190	10118404	9976976
2027	10869628	10700808	10619041	10538946	10460456	10383513	10234039
2028	11161702	10985044	10899494	10815702	10733598	10653121	10496807
2029	11456914	11273509	11184702	11097726	11012509	10928987	10766782
2030	11755849	11566547	11474891	11385128	11297186	11210998	11043631
2031	12060816	11866256	11772058	11679809	11589434	11500865	11328884
2032	12374126	12174775	12078258	11983739	11891143	11800399	11624201
2033	12695300	12491480	12392799	12296162	12201491	12108715	11928575
2034	13024169	12816091	12715348	12616692	12520043	12425329	12241430
2035	13359828	13147623	13044882	12944268	12845702	12749110	12561566
2036	13702064	13485807	13381105	13278570	13178124	13079689	12888569
2037	14048876	13828614	13721973	13617542	13515237	13414983	13220333
2038	14398397	14174170	14065611	13959302	13855160	13753106	13554964
2039	14750219	14522076	14411624	14303462	14197507	14093677	13892091
2040	15101420	14869432	14757120	14647140	14539404	14433830	14228862
2041	15450920	15215181	15101056	14989300	14879827	14772551	14564283
2042	15797409	15558036	15442153	15328678	15217520	15108594	14897125
2043	16139561	15896694	15779120	15663990	15551211	15440698	15226146
2044	16476737	16230530	16111340	15994626	15880297	15768264	15550762
2045	16808976	16559583	16438850	16320626	16204816	16091332	15871012
2046	17134411	16881984	16759782	16640118	16522898	16408032	16185027
2047	17452970	17197655	17074055	16953021	16834459	16718277	16492718
2048	17763429	17505357	17380421	17258081	17138238	17020801	16792806
2049	18065815	17805105	17678893	17555303	17434237	17315603	17085283
2050	18358832	18095604	17968175	17843395	17721163	17601388	17368855

## Sheet: VaD
R	2.04	2.16	2.21	2.27	2.33	2.38	2.5
2019	1693633	1686623	1683147	1679690	1676251	1672831	1666044
2020	2096210	2076001	2066032	2056152	2046358	2036649	2017483
2021	2459070	2426976	2411243	2395713	2380381	2365245	2335540
2022	2791830	2749018	2728134	2707587	2687366	2667465	2628587
2023	3099083	3046466	3020896	2995799	2971161	2946967	2899864
2024	3384719	3323042	3293156	3263877	3235184	3207059	3152439
2025	3651924	3581820	3547926	3514768	3482320	3450555	3388985
2026	3903359	3825380	3787747	3750971	3715021	3679866	3611825
2027	4141250	4055888	4014751	3974588	3935360	3897032	3822938
2028	4367849	4275546	4231115	4187768	4145461	4104152	4024373
2029	4585154	4486302	4438764	4392414	4347202	4303082	4217940
2030	4794321	4689264	4638783	4589588	4541624	4494838	4404613
2031	4996341	4885378	4832093	4780188	4729600	4680275	4585202
2032	5192328	5075709	5019739	4965235	4912133	4860372	4760647
2033	5382849	5260782	5202223	5145214	5089686	5035575	4931360
2034	5568123	5440780	5379714	5320277	5262397	5206006	5097434
2035	5748106	5615634	5552128	5490330	5430162	5371552	5258738
2036	5922872	5785401	5719516	5655416	5593017	5532245	5415297
2037	6092244	5949898	5881696	5815352	5750780	5687902	5566930
2038	6255915	6108827	6038372	5969847	5903165	5838242	5713367
2039	6414036	6262356	6189720	6119088	6050366	5983468	5854827
2040	6566488	6410385	6335653	6262995	6192315	6123523	5991274
2041	6713305	6552973	6476238	6401646	6329099	6258502	6122818
2042	6854586	6690236	6611600	6535175	6460858	6388551	6249619
2043	6990424	6822280	6741851	6663697	6587711	6513795	6371804
2044	7121041	6949329	6867214	6787436	6709883	6634454	6489589
2045	7246873	7071808	6988109	6906802	6827775	6750923	6603353
2046	7367883	7189661	7104469	7021723	6941306	6863110	6712984
2047	7484161	7302956	7216352	7132242	7050507	6971037	6818483
2048	7595562	7411516	7323565	7238153	7155159	7074470	6919590
2049	7702060	7515288	7426044	7339380	7255175	7173313	7016194
2050	7803539	7614143	7523652	7435783	7350410	7267416	7108134

## Sheet: PD
R	1.27	1.34	1.37	1.41	1.45	1.48	1.55
2019	1452780	1449898	1448460	1447025	1445593	1444162	1441309
2020	1486701	1478447	1474348	1470267	1466204	1462160	1454124
2021	1520217	1507356	1501003	1494702	1488452	1482251	1470000
2022	1554423	1537631	1529378	1521219	1513152	1505176	1489490
2023	1589155	1568977	1559103	1549369	1539772	1530309	1511773
2024	1624488	1601364	1590091	1579005	1568099	1557371	1536429
2025	1660134	1634423	1621928	1609665	1597626	1585806	1562794
2026	1695968	1667963	1654391	1641092	1628059	1615283	1590467
2027	1731951	1701897	1687365	1673147	1659232	1645609	1619200
2028	1768064	1736166	1720773	1705731	1691027	1676648	1648817
2029	1804253	1770685	1754514	1738727	1723311	1708250	1679138
2030	1840634	1805544	1788664	1772200	1756136	1740455	1710180
2031	1876962	1840477	1822946	1805862	1789204	1772955	1741612
2032	1913270	1875494	1857362	1839703	1822496	1805720	1773389
2033	1949416	1910436	1891743	1873547	1855826	1838558	1805299
2034	1985399	1945285	1926063	1907360	1889154	1871419	1837282
2035	2021194	1980004	1960278	1941093	1922422	1904243	1869265
2036	2056697	2014476	1994267	1974618	1955503	1936894	1901106
2037	2091611	2048398	2027723	2007627	1988081	1969058	1932484
2038	2125927	2081755	2060630	2040101	2020138	2000715	1963380
2039	2159424	2114327	2092767	2071820	2051456	2031644	1993577
2040	2192188	2146201	2124223	2102875	2082124	2061942	2023170
2041	2223933	2177094	2154716	2132984	2111864	2091326	2051885
2042	2254687	2207035	2184277	2162179	2140709	2119834	2079755
2043	2284371	2235947	2212827	2190382	2168579	2147385	2106703
2044	2312948	2263790	2240327	2217553	2195434	2173937	2132682
2045	2340415	2290559	2266769	2243682	2221262	2199474	2157672
2046	2366719	2316197	2292094	2268707	2245998	2223932	2181603
2047	2391757	2340595	2316190	2292513	2269525	2247190	2204349
2048	2415445	2363660	2338962	2315003	2291742	2269144	2225801
2049	2437661	2385267	2360282	2336046	2312517	2289660	2245826
2050	2458425	2405436	2380169	2355661	2331871	2308761	2264445

## Sheet: ALS
R	1.41	1.49	1.53	1.57	1.61	1.65	1.73
2019	148853	148709	148637	148565	148493	148422	148278
2020	179202	178730	178495	178260	178025	177792	177325
2021	208061	207194	206763	206334	205907	205481	204636
2022	235612	234303	233655	233011	232371	231736	230478
2023	261950	260167	259287	258415	257551	256694	255001
2024	287162	284884	283763	282654	281557	280471	278333
2025	311336	308550	307183	305832	304498	303180	300591
2026	334552	331251	329635	328041	326469	324918	321876
2027	356786	352968	351103	349265	347455	345672	342180
2028	378063	373728	371615	369535	367489	365475	361539
2029	398446	393600	391240	388921	386641	384399	380024
2030	417997	412644	410041	407486	404975	402509	397702
2031	436688	430835	427992	425204	422467	419780	414548
2032	454655	448308	445230	442212	439252	436348	430700
2033	471933	465100	461789	458546	455367	452250	446192
2034	488528	481215	477675	474210	470815	467488	461028
2035	504421	496635	492870	489186	485579	482046	475190
2036	519590	511338	507351	503451	499635	495899	488656
2037	533994	525283	521078	516967	512946	509011	501387
2038	547624	538464	534045	529727	525506	521377	513384
2039	560458	550859	546232	541713	537298	532982	524630
2040	572517	562493	557666	552953	548351	543854	535160
2041	583808	573376	568356	563458	558677	554008	544987
2042	594344	583523	578319	573246	568296	563464	554135
2043	604149	592960	587584	582345	577236	572252	562635
2044	613244	601710	596173	590779	585523	580396	570512
2045	621667	609811	604124	598587	593193	587934	577803
2046	629461	617307	611481	605810	600289	594909	584549
2047	636648	624217	618262	612469	606830	601337	590766
2048	643251	630564	624490	618584	612836	607240	596473
2049	649303	636379	630195	624183	618335	612643	601696
2050	654845	641701	635415	629306	623365	617584	606471

## Sheet: Figures
			Chart X – Model sensitivity analysis for risk ratio (R, values in upper left corner), y axis – total cases of dementia in population, x axis – years, from left to right: AD. VaD, PD, ALS.
