# Supplementary material for: Nonpharmacological intervention therapies for dementia: potential break-even intervention price and savings for selected risk factors in the European healthcare system
Source: BMC Public Health. 2024 May 13;24:1293. doi: 10.1186/s12889-024-18773-7 (PMC11089801; doi:10.1186/s12889-024-18773-7)
Supplement: Supplementary file 4 — Supplementary Material 4 [file 12889_2024_18773_MOESM4_ESM.xlsx]

## Sheet: AD_R_2.00_stages_const
RR	2	2	2	2		1.73266	2.41717	2.79151	2
year	mild	medium	average relative risk	total		mild	medium	stage-specific risk	total
2019	5285921	1754952	1172727	8213600		5340837	1727765	1138285	8206887
2020	5305149	1790836	1450647	8546632		5432544	1752867	1339367	8524778
2021	5346541	1824367	1682248	8853156		5521036	1789065	1502895	8812996
2022	5408615	1861276	1879051	9148942		5615274	1830571	1643066	9088911
2023	5485347	1901321	2048978	9435646		5715225	1874120	1765728	9355073
2024	5573673	1944043	2198255	9715971		5821156	1918900	1874797	9614853
2025	5671427	1988868	2331535	9991830		5932893	1964632	1973145	9870670
2026	5777430	2035529	2452471	10265430		6050500	2011411	2063199	10125110
2027	5891000	2083937	2564009	10538946		6174091	2059435	2147083	10380609
2028	6012447	2134442	2668813	10815702		6304494	2109260	2226890	10640644
2029	6141595	2187110	2769021	11097726		6441883	2161089	2304324	10907296
2030	6277363	2241614	2866150	11385127		6585422	2214682	2380538	11180642
2031	6419833	2298239	2961737	11679809		6735380	2270377	2456721	11462478
2032	6569249	2357312	3057178	11983739		6892162	2328528	2533924	11754614
2033	6724478	2418454	3153230	12296162		7054772	2388767	2612570	12056109
2034	6884722	2481504	3250466	12616692		7222527	2450938	2692913	12366378
2035	7048943	2546167	3349157	12944267		7394490	2514747	2774939	12684176
2036	7216646	2612384	3449541	13278571		7570247	2580138	2858639	13009024
2037	7386473	2679639	3551430	13617542		7748499	2646592	2943649	13338740
2038	7557264	2747527	3654511	13959302		7928107	2713704	3029557	13671368
2039	7728783	2816040	3758639	14303462		8108819	2781464	3116196	14006479
2040	7899443	2884463	3863234	14647140		8288996	2849157	3203034	14341187
2041	8068711	2952621	3967968	14989300		8468027	2916615	3289835	14674477
2042	8235906	3020264	4072508	15328678		8645135	2983582	3376391	15005108
2043	8400356	3087120	4176513	15663989		8819545	3049781	3462507	15331833
2044	8561722	3153087	4279817	15994626		8990819	3115113	3548126	15654058
2045	8719967	3218219	4382440	16320626		9158858	3179639	3633315	15971812
2046	8874005	3282050	4484063	16640118		9322542	3242879	3717786	16283207
2047	9023788	3344614	4584619	16953021		9481811	3304880	3801441	16588132
2048	9168542	3405628	4683911	17258081		9635927	3365368	3883993	16885288
2049	9308287	3465168	4781849	17555304		9784966	3424418	3965263	17174647
2050	9442386	3522939	4878069	17843394		9928330	3481730	4044844	17454904
